# Supplementary material for: The Preeclamptic Environment Promotes the Activation of Transcription Factor Kappa B by P53/RSK1 Complex in a HTR8/SVneo Trophoblastic Cell Line
Source: Int J Mol Sci. 2021 Sep 22;22(19):10200. doi: 10.3390/ijms221910200 (PMC8508006; doi:10.3390/ijms221910200)
Supplement: Supplementary file 1 [file ijms-22-10200-s001.zip]

Archive with 1 entries (1 files):
- ijms-1324903-supplementary.pdf
